# Supplementary material for: Transcriptome analysis reveals a long non-coding RNA signature to improve biochemical recurrence prediction in prostate cancer
Source: Oncotarget. 2018 May 18;9(38):24936–49. doi: 10.18632/oncotarget.25048 (PMC5982764; doi:10.18632/oncotarget.25048)
Supplement: Supplementary file 2 [file oncotarget-09-24936-s002.txt]

RP3-467K16.2
SNHG3
RP1-228H13.5
RP4-717I23.3
RP4-639F20.1
RP11-417J8.6
RP11-196G18.22
RP11-48O20.4
GAS5
GS1-279B7.1
MIR205HG
RP11-371I1.2
AC144450.2
BOLA3-AS1
RP11-141B14.1
RP11-378A13.1
CAPN10-AS1
PRRT3-AS1
WWTR1-AS1
RP11-379F4.4
RP11-440L14.1
DANCR
RP11-44F21.5
RP11-597D13.9
LINC01018
SNHG18
RP11-473L15.2
RGMB-AS1
AC010226.4
MIR145
MIR4454
RP4-625H18.2
HCG11
SAPCD1-AS1
TRAF3IP2-AS1
RP11-63E9.1
STEAP2-AS1
RP11-126L15.4
RP5-1070G24.2
MNX1-AS2
CTD-2135J3.3
RBPMS-AS1
RP11-723D22.3
RP11-400K9.4
RP11-758M4.4
RP11-48B3.4
CTD-2284J15.1
KB-431C1.4
RP11-1C8.5
PCAT1
AC083843.1
RP11-429J17.7
RP11-509J21.1
RP11-195F19.9
PCA3
RP11-276H19.1
PCAT7
LINC00092
RP11-535M15.1
RP11-363D24.1
PAPPA-AS2
RP11-121A14.3
RP11-344B5.2
RP11-65J3.1
PPP1R26-AS1
RP11-464C19.3
PROSER2-AS1
LINC00844
UNC5B-AS1
RP11-152N13.5
ZNF503-AS1
LINC00857
RP11-326C3.11
KCNQ1-AS1
RP5-1024C24.1
RP11-142C4.6
AP001258.4
NEAT1
RP11-867G23.10
CTD-2655K5.1
RP11-757G1.6
RP11-867G2.8
RP11-627G23.1
AP004550.1
RP11-695J4.2
RP11-174G6.5
RP11-469H8.6
RP11-315E17.1
RP11-341G23.4
RP11-412D9.4
RP11-214K3.19
RP11-179A7.2
RP11-248G5.8
RP11-84C10.4
CTD-2566J3.1
RP11-293M10.6
RP11-44N21.1
RP11-624L4.1
RP11-1069G10.1
RP11-279F6.1
RP11-279F6.2
RP11-279F6.3
LINC00593
DNM1P35
CTD-3094K11.1
SSTR5-AS1
RP11-304L19.5
RP11-473M20.16
CTB-31N19.3
CTD-2196E14.6
RP11-529K1.2
AC009120.4
RP11-314O13.1
FENDRR
RP11-466A19.8
AC003102.3
CTC-296K1.3
RP11-60A24.3
RP11-13K12.1
CTD-2008L17.1
RP11-108P20.4
LINC00665
CTD-3064H18.2
AC003682.16
CTD-2583A14.8
RP1-278O22.1
LINC00261
RP4-610C12.3
RP11-323C15.2
RP4-800J21.3
AF127577.11
AF131217.1
AP000688.14
CBR3-AS1
ERVH48-1
AP001046.5
DIP2A-IT1
XXbac-B135H6.15
RP11-191L9.4
RP11-348F1.3
RP4-755D9.1
LINC00087
